# Supplementary material for: Real-World Evidence on Adverse Events and Healthcare Resource Utilization in Patients with Chronic Lymphocytic Leukaemia in Spain Using Natural Language Processing: The SRealCLL Study
Source: Cancers (Basel). 2024 Nov 29;16(23):4004. doi: 10.3390/cancers16234004 (PMC11639754; doi:10.3390/cancers16234004)
Supplement: Supplementary file 1 [file cancers-16-04004-s001.zip]

Archive with 1 entries (1 files):
- cancers-3326009-supplementary.pdf
